# Supplementary material for: Elevated Serum Urea-to-Creatinine Ratio and In-Hospital Death in Patients with Hyponatremia Hospitalized for COVID-19
Source: Biomedicines. 2023 May 27;11(6):1555. doi: 10.3390/biomedicines11061555 (PMC10295191; doi:10.3390/biomedicines11061555)
Supplement: Supplementary file 1 [file biomedicines-11-01555-s001.zip]

Archive with 1 entries (1 files):
- biomedicines-2378688-supplementary.pdf
